# Supplementary material for: Nanodrugs for Subcutaneous Mycoses: Applications, Antifungal Performance, and Translational Perspectives
Source: Microorganisms. 2026 Jan 14;14(1):187. doi: 10.3390/microorganisms14010187 (PMC12844405; doi:10.3390/microorganisms14010187)
Supplement: Supplementary file 1 [file microorganisms-14-00187-s001.zip]

Archive with 1 entries (1 files):
- microorganisms-4057313-supplementary.pdf
